# Supplementary material for: Enhanced Agrobacterium-Mediated Transformation in Chinese Cabbage via Tenoxicam, Phytohormone Optimization, and Visual Reporters
Source: Plants (Basel). 2025 Dec 13;14(24):3802. doi: 10.3390/plants14243802 (PMC12736769; doi:10.3390/plants14243802)
Supplement: Supplementary file 1 [file plants-14-03802-s001.zip]

Archive with 1 entries (1 files):
- plants-4013587-supplementary.xlsx
