# Supplementary material for: Enhanced Agrobacterium-Mediated Transformation in Chinese Cabbage via Tenoxicam, Phytohormone Optimization, and Visual Reporters
Source: Plants (Basel). 2025 Dec 13;14(24):3802. doi: 10.3390/plants14243802 (PMC12736769; doi:10.3390/plants14243802)
Supplement: Supplementary file 1 [file plants-14-03802-s001.zip › plants-4013587-supplementary.xlsx]

## Sheet: Table S1
Table S1. Accession information and mean number of regenerated shoots per explant.
ID	Mean Number of Regenerated Shoots per Explant	Type
L006	3.85	Inbreed line
L007	8	Commercial cultivar
L018	6.25	Inbreed line
L023	7.14	Inbreed line
L024	Callus only	Commercial cultivar
L026	Callus only	Commercial cultivar
L030	6	Inbreed line
L033	10.73	Inbreed line
L039	Browning without callus	Commercial cultivar
L047	2.22	Commercial cultivar
L048	11.28	Inbreed line
L049	8.57	Inbreed line
L050	2.35	Commercial cultivar
L051	0.71	Commercial cultivar
L052	5.71	Inbreed line
L055	9.5	Inbreed line
L056	2.67	Commercial cultivar
L057	9.38	Inbreed line
L058	1.25	Commercial cultivar
L059	9.38	Inbreed line
L061	2	Commercial cultivar
L064	2.94	Inbreed line
L065	10.65	Inbreed line
L066	11.52	Inbreed line
L067	7.33	Commercial cultivar
L068	10.19	Inbreed line
L069	11.87	Inbreed line
L070	2.63	Commercial cultivar
L071	7.65	Inbreed line
L072	10.41	Inbreed line
L073	11.76	Inbreed line
L074	8.33	Commercial cultivar
L076	2.22	Commercial cultivar
L077	10.92	Inbreed line
L078	1.11	Commercial cultivar
L079	0.56	Commercial cultivar
L090	3.08	Inbreed line
L092	3.57	Commercial cultivar
L094	Callus only	Commercial cultivar
L101	2.31	Commercial cultivar
L102	3.33	Inbreed line
L105	11.05	Inbreed line
L110	1.88	Commercial cultivar
L112	1.82	Commercial cultivar
L113	1.88	Commercial cultivar
L116	10.58	Inbreed line
L117	1.33	Commercial cultivar
L118	3.75	Inbreed line
L121	2.14	Commercial cultivar
L122	Callus only	Commercial cultivar
L123	Browning without callus	Inbreed line
L124	0.91	Commercial cultivar
L126	Callus only	Commercial cultivar
L128	2.35	Inbreed line
L129	6.67	Inbreed line
L130	Browning without callus	Commercial cultivar
L131	11.33	Inbreed line
L133	1.88	Commercial cultivar
L135	Callus only	Commercial cultivar
L136	Browning without callus	Commercial cultivar
L138	3.08	Inbreed line
L139	7.86	Inbreed line
L140	7.86	Inbreed line
L145	3.08	Commercial cultivar
L147	Callus only	Commercial cultivar
L148	5.38	Inbreed line
L149	4.29	Commercial cultivar
L152	4.38	Commercial cultivar
L153	10.14	Inbreed line
L154	2.86	Commercial cultivar
L155	5	Inbreed line
L156	Callus only	Commercial cultivar
L157	Browning without callus	Commercial cultivar
L158	0.71	Commercial cultivar
L159	5	Inbreed line
L160	6.92	Inbreed line
L161	Callus only	Commercial cultivar
L162	6.92	Inbreed line
L163	Browning without callus	Commercial cultivar
L165	Callus only	Commercial cultivar
L168	2.86	Commercial cultivar
L169	Callus only	Commercial cultivar
L170	Browning without callus	Commercial cultivar
L171	Callus only	Commercial cultivar
L172	0.67	Commercial cultivar
L173	Callus only	Commercial cultivar
L174	4.67	Inbreed line
L175	Browning without callus	Commercial cultivar
L176	Callus only	Commercial cultivar
L177	0.77	Commercial cultivar
ZHB	9.29	Inbreed line
G291	5.71	Inbreed line
94610	9.38	Inbreed line
WM304	1.33	Inbreed line
GL5X	11.69	Inbreed line
GL5D	Callus only	Inbreed line
LQB3D	0.63	Inbreed line
XYHK	0.67	Inbreed line
LS19X	7.14	Inbreed line
DG16X	8.67	Inbreed line
09-554-HH	Callus only	Inbreed line
09-554-BH	Callus only	Inbreed line
FSBT	Callus only	Inbreed line
HF	0.71	Inbreed line
CYQ	Browning without callus	Inbreed line
17-201-2	1	Inbreed line
20-429-2	Callus only	Inbreed line
TI-13R	Callus only	Inbreed line
X1	2.94	Inbreed line
X1H	Browning without callus	Inbreed line

## Sheet: Table S2
Table S2. Shoot regeneration per explant inoculated with different Agrobacterium strains.
Accession	Treatment	Replicate	Totle number of shoots	Number of explants	Mean number of shoots per explant
L68	No infection	1	619	50	12.38
L68	No infection	2	649	50	12.98
L68	No infection	3	610	50	12.2
L68	GV3101	1	301	50	6.02
L68	GV3101	2	255	50	5.1
L68	GV3101	3	299	50	5.98
L68	LBA4404	1	243	50	4.86
L68	LBA4404	2	180	50	3.6
L68	LBA4404	3	219	50	4.38
L68	K599	1	343	50	6.86
L68	K599	2	275	50	5.5
L68	K599	3	318	50	6.36
L69	No infection	1	501	50	10.02
L69	No infection	2	513	50	10.26
L69	No infection	3	555	50	11.1
L69	GV3101	1	209	50	4.18
L69	GV3101	2	241	50	4.82
L69	GV3101	3	228	50	4.56
L69	LBA4404	1	293	50	5.86
L69	LBA4404	2	235	50	4.7
L69	LBA4404	3	249	50	4.98
L69	K599	1	398	50	7.96
L69	K599	2	332	50	6.64
L69	K599	3	353	50	7.06
L131	No infection	1	555	50	11.1
L131	No infection	2	619	50	12.38
L131	No infection	3	580	50	11.6
L131	GV3101	1	242	50	4.84
L131	GV3101	2	178	50	3.56
L131	GV3101	3	216	50	4.32
L131	LBA4404	1	151	50	3.02
L131	LBA4404	2	217	50	4.34
L131	LBA4404	3	184	50	3.68
L131	K599	1	361	50	7.22
L131	K599	2	294	50	5.88
L131	K599	3	326	50	6.52

## Sheet: Table S3
Table S3. Regenerated shoot regeneration per explant when different chemical reagent applicated at different culture stages.
Reagent	Concentration	Treatment Stage	Replicate	Totle Number of Shoots	Number of Explants	Mean Number of Shoots per Explant
CK	/	/	1	316	50	6.32
CK	/	/	2	288	50	5.76
CK	/	/	3	326	50	6.52
Tenoxicam	50μM	Seed germination	1	413	50	8.26
Tenoxicam	50μM	Seed germination	2	449	50	8.98
Tenoxicam	50μM	Seed germination	3	421	50	8.42
Tenoxicam	50μM	Co-cultivation	1	326	50	6.52
Tenoxicam	50μM	Co-cultivation	2	287	50	5.74
Tenoxicam	50μM	Co-cultivation	3	309	50	6.18
Tenoxicam	50μM	Shoot induction	1	283	50	5.66
Tenoxicam	50μM	Shoot induction	2	238	50	4.76
Tenoxicam	50μM	Shoot induction	3	269	50	5.38
CNQX	50μM	Seed germination	1	322	50	6.44
CNQX	50μM	Seed germination	2	284	50	5.68
CNQX	50μM	Seed germination	3	312	50	6.24
CNQX	50μM	Co-cultivation	1	336	50	6.72
CNQX	50μM	Co-cultivation	2	268	50	5.36
CNQX	50μM	Co-cultivation	3	308	50	6.16
CNQX	50μM	Shoot induction	1	317	50	6.34
CNQX	50μM	Shoot induction	2	287	50	5.74
CNQX	50μM	Shoot induction	3	303	50	6.06
LaCl₃	10mM	Seed germination	1	326	50	6.52
LaCl₃	10mM	Seed germination	2	283	50	5.66
LaCl₃	10mM	Seed germination	3	312	50	6.24
LaCl₃	10mM	Co-cultivation	1	319	50	6.38
LaCl₃	10mM	Co-cultivation	2	286	50	5.72
LaCl₃	10mM	Co-cultivation	3	304	50	6.08
LaCl₃	10mM	Shoot induction	1	252	50	5.04
LaCl₃	10mM	Shoot induction	2	222	50	4.44
LaCl₃	10mM	Shoot induction	3	241	50	4.82
Trichostatin A	1μM	Seed germination	1	332	50	6.64
Trichostatin A	1μM	Seed germination	2	269	50	5.38
Trichostatin A	1μM	Seed germination	3	314	50	6.28
Trichostatin A	1μM	Co-cultivation	1	316	50	6.32
Trichostatin A	1μM	Co-cultivation	2	283	50	5.66
Trichostatin A	1μM	Co-cultivation	3	298	50	5.96
Trichostatin A	1μM	Shoot induction	1	317	50	6.34
Trichostatin A	1μM	Shoot induction	2	272	50	5.44
Trichostatin A	1μM	Shoot induction	3	303	50	6.06

## Sheet: Table S4
Table S4. Mean number of regenerated shoots per explant under different 6-BA and NAA concentrations with or without Agrobacterium infection.
6-BA concentration (mg/L)	NAAconcentration (mg/L)	Treatment	Replicate	Totle number of shoots	Number of explants	Mean number of shoots per explant
4	0	No infection	1	25	50	0.5
4	0	No infection	2	4	50	0.08
4	0	No infection	3	4	50	0.08
4	0	Infection	1	19	50	0.38
4	0	Infection	2	1	50	0.02
4	0	Infection	3	1	50	0.02
4	0.2	No infection	1	639	50	12.78
4	0.2	No infection	2	566	50	11.32
4	0.2	No infection	3	603	50	12.06
4	0.2	Infection	1	323	50	6.46
4	0.2	Infection	2	259	50	5.18
4	0.2	Infection	3	291	50	5.82
4	0.4	No infection	1	488	50	9.76
4	0.4	No infection	2	424	50	8.48
4	0.4	No infection	3	456	50	9.12
4	0.4	Infection	1	359	50	7.18
4	0.4	Infection	2	304	50	6.08
4	0.4	Infection	3	331	50	6.62
4	0.5	No infection	1	347	50	6.94
4	0.5	No infection	2	298	50	5.96
4	0.5	No infection	3	322	50	6.44
4	0.5	Infection	1	396	50	7.92
4	0.5	Infection	2	347	50	6.94
4	0.5	Infection	3	371	50	7.42
4	0.6	No infection	1	178	50	3.56
4	0.6	No infection	2	137	50	2.74
4	0.6	No infection	3	157	50	3.14
4	0.6	Infection	1	313	50	6.26
4	0.6	Infection	2	275	50	5.5
4	0.6	Infection	3	294	50	5.88
4	0.2	No infection	1	267	50	5.34
2	0.2	No infection	1	467	50	9.34
2	0.2	No infection	2	409	50	8.18
2	0.2	No infection	3	438	50	8.76
2	0.2	Infection	1	236	50	4.72
2	0.2	Infection	2	184	50	3.68
2	0.2	Infection	3	210	50	4.2
6	0.2	No infection	1	486	50	9.72
6	0.2	No infection	2	429	50	8.58
6	0.2	No infection	3	457	50	9.14
6	0.2	Infection	1	255	50	5.1
6	0.2	Infection	2	200	50	4
6	0.2	Infection	3	227	50	4.54

## Sheet: Table S5
Table S5. Genetic Transformation Efficiency using selectable Markers and Visual Reporters for Genetic Transformation Efficiency.
Selection method	Replicate	Explant number	Regenerated Shoot number	Positive shoot number	Non-positive shoot number	Regenerated shoots per explant	Non-transformed Shoots/Totle Regenerated Shoots（%）	Genetic Transformation Efficiency (%)
CK (no infection, no selection)	1	50	612	/	/	12.24	/	/
CK (no infection, no selection)	2	50	560	/	/	11.2	/	/
CK (no infection, no selection)	3	50	622	/	/	12.44	/	/
Kanamycin (pCAMBIA2300-eYGFPuv)	1	50	22	3	19	0.44	86.3636	6
Kanamycin (pCAMBIA2300-eYGFPuv)	2	50	30	2	28	0.6	93.3333	4
Kanamycin (pCAMBIA2300-eYGFPuv)	3	50	16	5	11	0.32	68.75	10
Hygromycin (pCMABIA1300-eYGFPuv)	1	50	11	0	11	0.22	100	0
Hygromycin (pCMABIA1300-eYGFPuv)	2	50	8	1	7	0.16	87.5	2
Hygromycin (pCMABIA1300-eYGFPuv)	3	50	9	3	6	0.18	66.6667	6
eYGFPuv	1	50	462	8	454	9.24	98.2684	16
eYGFPuv	2	50	430	12	418	8.6	97.2093	24
eYGFPuv	3	50	390	9	381	7.8	97.6923	18
RUBY	1	50	512	10	502	10.24	98.0469	20
RUBY	2	50	485	8	477	9.7	98.3505	16
RUBY	3	50	468	12	456	9.36	97.4359	24

## Sheet: Table S6
Table S6. Agronomic traits measurement of transgenic lines
Line	Trait	Repeat	Value
L68	Growth period (days)	1	64.2
L68	Growth period (days)	2	54
L68	Growth period (days)	3	66
L68	Gross weight (kg)	1	1.82
L68	Gross weight (kg)	2	2.04
L68	Gross weight (kg)	3	2.07
L68	Net weight (kg)	1	1.43
L68	Net weight (kg)	2	1.45
L68	Net weight (kg)	3	1.58
L68	Head height (cm)	1	26.03
L68	Head height (cm)	2	26.84
L68	Head height (cm)	3	23.67
L68	Head width (cm)	1	14.25
L68	Head width (cm)	2	12.63
L68	Head width (cm)	3	13.42
L68	Number of head leaves	1	26.8
L68	Number of head leaves	2	28.6
L68	Number of head leaves	3	26.6
RB16	Growth period (days)	1	50.6
RB16	Growth period (days)	2	56.8
RB16	Growth period (days)	3	54.2
RB16	Gross weight (kg)	1	1.53
RB16	Gross weight (kg)	2	1.48
RB16	Gross weight (kg)	3	1.44
RB16	Net weight (kg)	1	0.83
RB16	Net weight (kg)	2	1.05
RB16	Net weight (kg)	3	0.87
RB16	Head height (cm)	1	17.65
RB16	Head height (cm)	2	16.08
RB16	Head height (cm)	3	16.07
RB16	Head width (cm)	1	9.03
RB16	Head width (cm)	2	9.24
RB16	Head width (cm)	3	8.46
RB16	Number of head leaves	1	25.4
RB16	Number of head leaves	2	24.6
RB16	Number of head leaves	3	24.2
RB25	Growth period (days)	1	54.8
RB25	Growth period (days)	2	52.4
RB25	Growth period (days)	3	56.4
RB25	Gross weight (kg)	1	1.63
RB25	Gross weight (kg)	2	1.68
RB25	Gross weight (kg)	3	1.85
RB25	Net weight (kg)	1	1.23
RB25	Net weight (kg)	2	1.25
RB25	Net weight (kg)	3	1.48
RB25	Head height (cm)	1	22.65
RB25	Head height (cm)	2	23.87
RB25	Head height (cm)	3	21.85
RB25	Head width (cm)	1	12.43
RB25	Head width (cm)	2	12.28
RB25	Head width (cm)	3	12.64
RB25	Number of head leaves	1	24.8
RB25	Number of head leaves	2	24.2
RB25	Number of head leaves	3	26
RB52	Growth period (days)	1	48.4
RB52	Growth period (days)	2	48.8
RB52	Growth period (days)	3	46.6
RB52	Gross weight (kg)	1	0.83
RB52	Gross weight (kg)	2	0.86
RB52	Gross weight (kg)	3	1.04
RB52	Net weight (kg)	1	0.63
RB52	Net weight (kg)	2	0.85
RB52	Net weight (kg)	3	0.67
RB52	Head height (cm)	1	12.25
RB52	Head height (cm)	2	12.08
RB52	Head height (cm)	3	11.27
RB52	Head width (cm)	1	6.63
RB52	Head width (cm)	2	6.84
RB52	Head width (cm)	3	6.47
RB52	Number of head leaves	1	26.4
RB52	Number of head leaves	2	26.4
RB52	Number of head leaves	3	27.6

## Sheet: Table S7
Table S7. Relative Expression Level of RUBY in Different Tissues of transgenic lines
Tissue	RB16	RB25	RB52
Seedling true leaf	8.37 ± 0.42	5.12 ± 0.26	13.24 ± 0.66
Outer head leaf	6.48 ± 0.32	1.73 ± 0.09	9.05 ± 0.45
Inner head leaf	5.61 ± 0.28	4.28 ± 0.21	10.92 ± 0.55
Values are presented as mean ± SD (n = 3).
